# Supplementary material for: The Intrinsic Neuronal Activation of the CXCR4 Signaling Axis Is Associated with a Pro-Regenerative State in Cervical Primary Sensory Neurons Conditioned by a Sciatic Nerve Lesion
Source: Int J Mol Sci. 2024 Dec 29;26(1):193. doi: 10.3390/ijms26010193 (PMC11720091; doi:10.3390/ijms26010193)
Supplement: Supplementary file 1 [file ijms-26-00193-s001.zip]

Archive with 3 entries (3 files):
- RT-PCR-CXCL12-raw.csv
- RT-PCR-CXCR4-raw.csv
- Table S1.pdf
