# Supplementary material for: The Intrinsic Neuronal Activation of the CXCR4 Signaling Axis Is Associated with a Pro-Regenerative State in Cervical Primary Sensory Neurons Conditioned by a Sciatic Nerve Lesion
Source: Int J Mol Sci. 2024 Dec 29;26(1):193. doi: 10.3390/ijms26010193 (PMC11720091; doi:10.3390/ijms26010193)
Supplement: Supplementary file 1 [file ijms-26-00193-s001.zip › RT-PCR-CXCL12-raw.csv]

Detector	Reporter	Threshold	v2	v3	average		Detector	Reporter	Threshold	Start	Start	average
FAM	FAM	Auto:0,0878751	3	3			VIC	VIC	Auto:0,0763981	3	(Auto)
Well	SampleName	Ct	Ct	Ct			Well	SampleName	Ct	Ct	Start
1	1 S	26.1099	26.1099	26.1099	26.1099		1	1 S	18.5715	18.5715	18.5715	18.5715
2	1 S	26.4074	26.4074	26.4074	26.4074		2	1 S	18.4936	18.4936	18.4936	18.4936
3	1 S	26.084	26.084	26.084	26.084		3	1 S	18.7532	18.7532	18.7532	18.7532
4	2 S	26.3491	26.3491	26.3491	26.3491		4	2 S	18.7837	18.7837	18.7837	18.7837
5	2 S	26.2304	26.2304	26.2304	26.2304		5	2 S	18.517	18.517	18.517	18.517
6	2 S	26.0259	26.0259	26.0259	26.0259		6	2 S	18.5919	18.5919	18.5919	18.5919
7	3 S	26.1331	26.1331	26.1331	26.1331		7	3 S	18.597	18.597	18.597	18.597
8	3 S	26.4257	26.4257	26.4257	26.4257		8	3 S	18.8444	18.8444	18.8444	18.8444
9	3 S	26.3815	26.3815	26.3815	26.3815		9	3 S	18.6545	18.6545	18.6545	18.6545
10	4 S	26.3875	26.3875	26.3875	26.3875		10	4 S	18.63	18.63	18.63	18.63
11	4 S	26.2854	26.2854	26.2854	26.2854		11	4 S	18.6852	18.6852	18.6852	18.6852
12	4 S	26.3843	26.3843	26.3843	26.3843		12	4 S	18.7661	18.7661	18.7661	18.7661
13	5 S	26.3973	26.3973	26.3973	26.3973		13	5 S	18.5364	18.5364	18.5364	18.5364
14	5 S	26.3245	26.3245	26.3245	26.3245		14	5 S	18.4912	18.4912	18.4912	18.4912
15	5 S	26.1843	26.1843	26.1843	26.1843		15	5 S	18.4727	18.4727	18.4727	18.4727
16	6 S	26.2973	26.2973	26.2973	26.2973		16	6 S	18.6354	18.6354	18.6354	18.6354
17	6 S	26.2381	26.2381	26.2381	26.2381		17	6 S	18.7933	18.7933	18.7933	18.7933
18	6 S	26.3131	26.3131	26.3131	26.3131		18	6 S	18.7378	18.7378	18.7378	18.7378
19	7 S	26.3439	26.3439	26.3439	26.3439		19	7 S	18.6063	18.6063	18.6063	18.6063
20	7 S	26.0518	26.0518	26.0518	26.0518		20	7 S	18.6898	18.6898	18.6898	18.6898
21	7 S	26.1353	26.1353	26.1353	26.1353		21	7 S	18.8981	18.8981	18.8981	18.8981
22	8 S	26.1939	26.1939	26.1939	26.1939		22	8 S	18.595	18.595	18.595	18.595
23	8 S	26.2811	26.2811	26.2811	26.2811		23	8 S	18.6674	18.6674	18.6674	18.6674
24	8 S	26.2791	26.2791	26.2791	26.2791		24	8 S	18.8172	18.8172	18.8172	18.8172
25	9 S	26.1125	26.1125	26.1125	26.1125		25	9 S	18.8543	18.8543	18.8543	18.8543
26	9 S	26.2861	26.2861	26.2861	26.2861		26	9 S	18.5052	18.5052	18.5052	18.5052
27	9 S	26.3426	26.3426	26.3426	26.3426		27	9 S	18.7704	18.7704	18.7704	18.7704
28	10 S	26.1136	26.1136	26.1136	26.1136		28	10 S	18.5843	18.5843	18.5843	18.5843
29	10 S	26.3451	26.3451	26.3451	26.3451		29	10 S	18.783	18.783	18.783	18.783
30	10 S	26.3687	26.3687	26.3687	26.3687		30	10 S	18.5834	18.5834	18.5834	18.5834
31	11 S	26.1598	26.1598	26.1598	26.1598		31	11 S	18.4589	18.4589	18.4589	18.4589
32	11 S	26.0254	26.0254	26.0254	26.0254		32	11 S	18.4907	18.4907	18.4907	18.4907
33	11 S	26.2717	26.2717	26.2717	26.2717		33	11 S	18.6986	18.6986	18.6986	18.6986
34	12 S	26.1744	26.1744	26.1744	26.1744		34	12 S	18.6752	18.6752	18.6752	18.6752
35	12 S	26.1546	26.1546	26.1546	26.1546		35	12 S	18.7582	18.7582	18.7582	18.7582
36	12 S	26.0226	26.0226	26.0226	26.0226		36	12 S	18.4626	18.4626	18.4626	18.4626
37	13 S	26.387	26.387	26.387	26.387		37	13 S	18.6091	18.6091	18.6091	18.6091
38	13 S	26.2115	26.2115	26.2115	26.2115		38	13 S	18.5019	18.5019	18.5019	18.5019
39	13 S	26.0906	26.0906	26.0906	26.0906		39	13 S	18.9235	18.9235	18.9235	18.9235
40	14 S	26.2562	26.2562	26.2562	26.2562		40	14 S	18.5634	18.5634	18.5634	18.5634
41	14 S	26.2767	26.2767	26.2767	26.2767		41	14 S	18.7857	18.7857	18.7857	18.7857
42	14 S	26.3615	26.3615	26.3615	26.3615		42	14 S	18.9325	18.9325	18.9325	18.9325
43	kontrola						43	kontrola
44	kontrola						44	kontrola
45	kontrola						45	kontrola
46	kontrola						46	kontrola
47	kontrola						47	kontrola
48	kontrola						48	kontrola
