# Supplementary material for: The Intrinsic Neuronal Activation of the CXCR4 Signaling Axis Is Associated with a Pro-Regenerative State in Cervical Primary Sensory Neurons Conditioned by a Sciatic Nerve Lesion
Source: Int J Mol Sci. 2024 Dec 29;26(1):193. doi: 10.3390/ijms26010193 (PMC11720091; doi:10.3390/ijms26010193)
Supplement: Supplementary file 1 [file ijms-26-00193-s001.zip › RT-PCR-CXCR4-raw.csv]

Detector	Reporter	Threshold	v2	v3	average		Detector	Reporter	Threshold	Start	Start	average
FAM	FAM	Auto:0,0878751	3	3			VIC	VIC	Auto:0,0763981	3	(Auto)
Well	SampleName	Ct	Ct	Ct			Well	SampleName	Ct	Ct	Start
1	1 S	26.5136	26.5136	26.5136	26.5136		1	1 S	18.8198	18.8198	18.8198	18.8198
2	1 S	26.648	26.648	26.648	26.648		2	1 S	18.6813	18.6813	18.6813	18.6813
3	1 S	26.6525	26.6525	26.6525	26.6525		3	1 S	18.861	18.861	18.861	18.861
4	2 S	26.5043	26.5043	26.5043	26.5043		4	2 S	18.951	18.951	18.951	18.951
5	2 S	26.4409	26.4409	26.4409	26.4409		5	2 S	18.727	18.727	18.727	18.727
6	2 S	26.6012	26.6012	26.6012	26.6012		6	2 S	18.5236	18.5236	18.5236	18.5236
7	3 S	26.0287	26.0287	26.0287	26.0287		7	3 S	18.9089	18.9089	18.9089	18.9089
8	3 S	26.067	26.067	26.067	26.067		8	3 S	18.8018	18.8018	18.8018	18.8018
9	3 S	25.9166	25.9166	25.9166	25.9166		9	3 S	18.9102	18.9102	18.9102	18.9102
10	4 S	25.9633	25.9633	25.9633	25.9633		10	4 S	18.6892	18.6892	18.6892	18.6892
11	4 S	26.0697	26.0697	26.0697	26.0697		11	4 S	18.9135	18.9135	18.9135	18.9135
12	4 S	25.9122	25.9122	25.9122	25.9122		12	4 S	18.6576	18.6576	18.6576	18.6576
13	5 S	26.0053	26.0053	26.0053	26.0053		13	5 S	18.8759	18.8759	18.8759	18.8759
14	5 S	25.8937	25.8937	25.8937	25.8937		14	5 S	18.7854	18.7854	18.7854	18.7854
15	5 S	26.0016	26.0016	26.0016	26.0016		15	5 S	18.8471	18.8471	18.8471	18.8471
16	6 S	26.0268	26.0268	26.0268	26.0268		16	6 S	18.8152	18.8152	18.8152	18.8152
17	6 S	26.0979	26.0979	26.0979	26.0979		17	6 S	18.8642	18.8642	18.8642	18.8642
18	6 S	26.0658	26.0658	26.0658	26.0658		18	6 S	18.9466	18.9466	18.9466	18.9466
19	7 S	25.9301	25.9301	25.9301	25.9301		19	7 S	18.9306	18.9306	18.9306	18.9306
20	7 S	25.9397	25.9397	25.9397	25.9397		20	7 S	18.5006	18.5006	18.5006	18.5006
21	7 S	25.8966	25.8966	25.8966	25.8966		21	7 S	18.8986	18.8986	18.8986	18.8986
22	8 S	25.9929	25.9929	25.9929	25.9929		22	8 S	18.7287	18.7287	18.7287	18.7287
23	8 S	25.9205	25.9205	25.9205	25.9205		23	8 S	18.9189	18.9189	18.9189	18.9189
24	8 S	26.0233	26.0233	26.0233	26.0233		24	8 S	18.5386	18.5386	18.5386	18.5386
25	9 S	25.9978	25.9978	25.9978	25.9978		25	9 S	18.9102	18.9102	18.9102	18.9102
26	9 S	26.0597	26.0597	26.0597	26.0597		26	9 S	18.5849	18.5849	18.5849	18.5849
27	9 S	25.9447	25.9447	25.9447	25.9447		27	9 S	18.6232	18.6232	18.6232	18.6232
28	10 S	25.976	25.976	25.976	25.976		28	10 S	18.8391	18.8391	18.8391	18.8391
29	10 S	26.0671	26.0671	26.0671	26.0671		29	10 S	18.9487	18.9487	18.9487	18.9487
30	10 S	25.924	25.924	25.924	25.924		30	10 S	18.9308	18.9308	18.9308	18.9308
31	11 S	26.6365	26.6365	26.6365	26.6365		31	11 S	18.7083	18.7083	18.7083	18.7083
32	11 S	26.591	26.591	26.591	26.591		32	11 S	18.5651	18.5651	18.5651	18.5651
33	11 S	26.4261	26.4261	26.4261	26.4261		33	11 S	18.8732	18.8732	18.8732	18.8732
34	12 S	26.4348	26.4348	26.4348	26.4348		34	12 S	18.5419	18.5419	18.5419	18.5419
35	12 S	26.6005	26.6005	26.6005	26.6005		35	12 S	18.8485	18.8485	18.8485	18.8485
36	12 S	26.4131	26.4131	26.4131	26.4131		36	12 S	18.5683	18.5683	18.5683	18.5683
37	13 S	26.5219	26.5219	26.5219	26.5219		37	13 S	18.8835	18.8835	18.8835	18.8835
38	13 S	26.4113	26.4113	26.4113	26.4113		38	13 S	18.8919	18.8919	18.8919	18.8919
39	13 S	26.5241	26.5241	26.5241	26.5241		39	13 S	18.8809	18.8809	18.8809	18.8809
40	14 S	26.414	26.414	26.414	26.414		40	14 S	18.6012	18.6012	18.6012	18.6012
41	14 S	26.5408	26.5408	26.5408	26.5408		41	14 S	18.7844	18.7844	18.7844	18.7844
42	14 S	26.4918	26.4918	26.4918	26.4918		42	14 S	18.9045	18.9045	18.9045	18.9045
43	kontrola						43	kontrola
44	kontrola						44	kontrola
45	kontrola						45	kontrola
46	kontrola						46	kontrola
47	kontrola						47	kontrola
48	kontrola						48	kontrola
